# Supplementary material for: Prognostic value of baseline carotid blood flow in critically ill children with septic shock
Source: PLoS One. 2021 Jul 23;16(7):e0251154. doi: 10.1371/journal.pone.0251154 (PMC8302249; doi:10.1371/journal.pone.0251154)
Supplement: S1 File — (XLS) [file pone.0251154.s001.xls]

## Sheet: ورقة1
No	group	Age(mo)	Sex	WT(kg)	Height(cm)	BSA	assement_time_post_adm(1)	duration of stay	Associated Problem	Outcome	GCS	MV0	PH(0)	PCO2(0)	HCO3(0)	BE(0)	vPO2(0)	HGB(0)	PLT(0)	TLC(0)	UREA(0)	creat(0)	RBS(0)	Paco2(0)	Pao2(0)	FIO2(0)	a/I ratio	resp. Faliure (0)	no. of sys. faliure(0)	syst.(0)	diast.(0)	MAP(0)	SBP50	SBPp	DBP50	DBPp	SBPI(0)	DBPI(0)	HR(0)	HR MAX	HR%max	CRT(0)	UOP(0)	UOP/m2	SVO2(0)	CVP(0)	CI(0)	SVRI(0)	CI(0)
1	1	12	0	10	75	0.47	6	16	gastroenteritis	1	7	1	7.29	35	16.8	-9.8	44	10	215	18	53	0.5	77	29	100	45	222.222	0	2	100	85.2213	90.1475	85	90	37		1.17647	2.30328	160	120	133.333	2	1	510.638	69	-3	7.4	1007	6.5
2	1	24	0	10	80	0.47	4	7	gastroenteritis	1	7	0	7.26	33	14.8	-12.3	52	8	345	11.8	54	0.6	34	27	100	40	250	0	2	130	46.7706	74.5138	85		43		1.52941	1.08769	180	110	163.636	5	0.8	408.511	59	3	7.7	743	6.4
3	1	72	0	22	108	0.848214	8	33	acute kidney injury	1	6	1	7.3	26	12.8	-13.6	35	5	130	20.2	177	4.9	96	20	100	50	200	0	4	101	47.7913	65.5275	92	79	54	32	1.09783	0.885023	163	110	148.182	2	2	1244.97	65	3	6.3	794	5.9
4	1	27	0	13	81	0.572816	5	18	peumonia	1	7	1	7.02	71	18.3	-12.7	37	8	124	13.6	72	0.9	92	65	75	100	75	1	3	110	48.215	68.81	84	99	41	74	1.30952	1.17598	153	110	139.091	5	0.6	326.807	48	-2	7.3	776	6.1
5	1	6	0	7	65	0.360825	3	7	cholestasis	0	5	1	7.33	32	17.9	-9	36	11	165	3.9	48	0.6	230	26	100	40	250	0	4	136	49.45	78.3	83		36		1.63855	1.37361	155	120	129.167	4	0.2	93.12	42	-5	11.2	595	7.5
6	1	24	0	12	86	0.539216	4	9	dehydation	1	6	0	7.31	33	16.6	-9.7	30	7	126	15.3	60	0.6	29	27	100	40	250	0	4	70	45.4	53.6	88	4	45	42	0.795455	1.00889	190	110	172.727	4	0.2	106.822	45	3	8	506	7.9
7	1	19	0	11	79	0.50495	2	22	disturbed cons. Level	1	6	1	7.29	32	15.4	-11.2	54	7.5	346	14.5	64	0.8	111	26	100	40	250	0	2	123	55.9219	78.2812	81		35		1.51852	1.59777	180	110	163.636	2	3	1568.47	73	-3	7.5	867	7.2
8	1	15	0	10	75	0.47	4	20	pnenmonia	1	9	1	7.31	31	15.6	-9.4	56	6	254	13.9	66	0.7	118	25	100	50	200	0	1	120	49.2188	72.8125	81		35		1.48148	1.40625	150	110	136.364	3	1	510.638	69	-2	9	665	6.2
9	1	18	0	12	79	0.539216	4	10	pneumonia	1	8	1	7.41	26	16.5	-8.1	47	8	374	14.9	75	0.9	94	20	100	45	222.222	0	4	75	12.6263	33.4175	81		35		0.925926	0.36075	200	110	181.818	5	0.9	480.698	71	2	5.9	426	8.1
10	1	9	0	9	70	0.434343	3	17	peumonia	1	7	1	7.4	26	16.1	-8.7	42	10.2	201	17.1	70	0.8	57	20	100	40	250	0	2	122	43.52	69.68	80		34		1.525	1.28	188	120	156.667	2	1.8	895.144	77	5	11.2	462	6.4
11	1	60	0	18	110	0.731481	3	30	colitis	0	5	1	7.41	19	12	-12.6	43	8.5	534	23.1	110	1.4	43	13	100	49	204.082	0	3	110	59.855	76.57	96	91	54	71	1.14583	1.10843	163	110	148.182	2	2.1	1240.22	76	-2	7.2	873	6.9
12	1	72	0	20	120	0.790909	4	2	gastroenteritis	0	5	1	7.34	28	15.1	-10.7	35	7.3	70	22.8	190	3.3	67	22	70	100	70	1	6	73	61.75	65.5	99	1	57	67	0.737374	1.08333	165	95	173.684	5	0	0	44	6	2.5	1904	2
13	1	63	0	19	118	0.761468	3	7	bronchopneumonia	0	5	1	7.3	29	14.3	-12.1	42	10.1	453	18	90	1	46	23	70	100	70	0	3	122	69.6013	87.0675	99	98	56	88	1.23232	1.24288	152	110	138.182	5	0.4	239.537	50	3	3.3	2038	2.5
14	1	17	0	12	80	0.539216	5	14	bronchopneumonia	1	7	1	7.35	28	15.5	-10.1	40	8.2	654	18.1	55	0.6	49	22	100	40	250	0	2	119	48.3237	71.8825	85		37		1.4	1.30605	165	110	150	2	1.5	801.164	74	-3	7.7	778	7.1
15	1	65	0	18	120	0.731481	3	60	pnemonia	1	7	1	7.26	53	19.8	-8.1	35	7.4	86	4.3	153	1.8	101	47	70	100	70	1	5	81	54.6056	63.4038	100	4	57	44	0.81	0.957993	150	110	136.364	5	0.8	472.466	48	6	1.9	2417	2.2
16	1	17	0	10	81	0.47	4	50	pneumonia	1	6	1	7.29	38	18.3	-6.4	38	12	354	16.2	65	0.8	129	32	66	100	66	1	3	106	43.6112	64.4075	85		37		1.24706	1.17868	180	110	163.636	3	1.8	919.149	69	3	5.8	847	6
17	1	28	0	11	86	0.50495	1	7	dehydration	1	4	1	7.3	29	14.3	-14.3	42	10.4	435	12.1	59	0.6	254	23	100	39	256.41	0	2	98	48.9537	65.3025	88	84	43	71	1.11364	1.13846	165	110	150	3	1	522.824	71	4	6.2	791	5.9
18	1	36	0	15	90	0.638095	2	21	disturbed cons. Level	0	5	1	7.36	22	12.4	-13	32	9.5	243	10.9	53	0.5	364	16	100	45	222.222	0	4	82	58.3844	66.2563	88	29	45	87	0.931818	1.29743	197	110	179.091	5	0.9	507.761	50	6	3.1	1555	2.2
19	1	33	0	14	89	0.605769	0	23	pneumonia	1	8	1	7.33	27	14.2	-11.7	62	10.1	543	35.1	42	0.4	120	21	70	40	175	1	3	120	62	81.3333	88	100	44	94	1.36364	1.40909	155	110	140.909	2	1.8	998.4	77	-2	10.8	625	7.2
20	1	21	0	11	82	0.50495	0	9	dehydration	1		0	7.29	25	12	-14.6	40	9.6	231	13.1	80	0.8	32	19	100	40	250	0	3	117	48.4537	71.3025	85		43		1.37647	1.12683	170	110	154.545	3	2	1045.65	72	1	6.1	922	6
21	1	20	0	11	82	0.50495	0	19	pneumonia	0	7	1	7.26	35	15.7	-11.4	42	10.2	365	19.5	67	0.8	134	29	100	40	250	0	1	99	59.82	72.88	85	90	43	96	1.16471	1.39116	156	110	141.818	4	0.9	470.541	56	7	2.4	2196	2.2
22	1	60	1	15	107	0.638095	2	3	postoperative	0	5	1	6.98	108	23.3	-10.7	37	9.8	543	15.2	79	0.9	44	102	60	100	60	1	3	85	59.2	67.8	94	20	53	71	0.904255	1.11698	157	110	142.727	5	0.4	225.672	55	7	1.9	2560	2
23	1	17	0	11	85	0.50495	3	4	aplastic anemia	0		0	7.3	27	13.9	-12.2	46	5.2	76	4.3	44	0.3	143	21	100	40	250	0	3	111	44.6437	66.7625	87		38		1.27586	1.17484	175	110	159.091	2	2.1	1097.93	77	5	6.1	810	8.2
24	1	62	0	16	110	0.669811	0	11	pneumoia	1	6	1	6.98	108	23.3	-10.7	30	10.3	437	22.4	90	1	432	102	66	100	66	1	5	121	79.8569	93.5713	95	99	54	99	1.27368	1.47883	165	110	150	6	0.8	458.637	52	6	1.7	4121	2
25	1	19	0	11	82	0.50495	0	34	bronchopneumonia	1	6	1	7.25	52	16.4	-12.3	40	6.9	201	20.1	51	0.4	87	46	75	100	75	1	4	88	37.15	54.1	85		43		1.03529	0.863953	185	110	168.182	4	1.7	888.8	54	6	6.5	592	7.2
26	1	20	0	12	80	0.539216	0	17	dehydration	1		0	7.31	31	15.6	-9.8	56	10.4	654	20.7	91	1	54	25	100	40	250	0	2	84	37.5562	53.0375	83		40		1.01205	0.938906	176	110	160	4	0.9	480.698	59	5	6.3	610	8
27	1	60	1	16	105	0.669811	2	15	oragnophosphorous	1	6	1	7.2	65	13.4	-15.4	36	9.9	375	6.9	64	0.6	34	59	60	100	60	1	5	85	26.7175	46.145	92	25	54	1	0.923913	0.494769	165	110	150	4	0.9	515.966	56	6	6.2	518	6.7
28	1	65	1	16	115	0.669811	0	5	aplastic anaemia	1		0	7.3	50	14.1	-15.3	44	5.3	10	2.4	85	1	176	44	100	40	250	0	3	94	46.2812	62.1875	95	44	56	17	0.989474	0.826451	155	110	140.909	2	0.9	515.966	73	5	6.1	750	6
29	1	77	1	17	115	0.700935	0	14	acute kidney injury	0	6	1	7.29	55	16.1	-17.2	50	8.5	48	4.1	200	2.9	321	49	63	100	63	1	6	129	79.8569	96.2379	95	100	56	99	1.35789	1.42602	171	110	155.455	5	1	582.08	57	6	2.7	2308	2.9
30	1	84	1	18	121	0.731481	0	13	diabetic	1	8	1	6.9	25	6.9	-23	43	9.8	365	5.2	101	1.2	500	19	90	40	225	0	2	87	51.3488	63.2325	96	19	57	28	0.90625	0.900855	173	95	182.105	4	0.2	118.116	55	1	6.2	803	7.3
31	1	88	1	22	123	0.848214	0	3	leukaemia and resp faliure	0	5	1	7.1	65	13.7	-25.2	40	7.2	87	1.2	127	1.5	47	59	55	100	55	1	6	120	89.4844	99.6562	97	99	58	100	1.23711	1.54283	160	95	168.421	5	0.9	560.236	49	-2	2.5	3253	2.3
32	1	67	1	16.7	110	0.691659	0	6	pericardial eff	0	7	1	7.22	57	16.3	-15.2	44	11.2	465	19.2	64	0.8	97	51	63	100	63	1	3	73	48.7581	56.8387	94	3	55	29	0.776596	0.886511	150	110	136.364	5	2.1	1216.9	51	13	1.7	2063	2.5
33	1	17	1	10	82	0.47	0	5	leukaemia and cardiomyopathy	0	6	1	7.22	33	11.3	-14.8	50	8.2	23	64.4	110	1.3	250	27	100	45	222.222	0	4	73	47.9688	56.3125	85		37		0.858824	1.29645	173	110	157.273	4	0.9	459.574	49	10	2.6	1425	2.1
34	1	60	1	16	107	0.669811	0	2	aplastic anaemia	0	7	1	7.29	30	16.4	-7.2	33	6.4	44	1.8	55	0.5	187	24	63	100	63	1	5	114	82.7625	93.175	93	98	54	100	1.22581	1.53264	156	110	141.818	5	1	573.296	48	8	2	3407	3
35	1	24	0	12	85	0.539216	0	66	acute kidney injury	1	8	1	7.1	23	13.6	-14.1	60	6.5	325	32.1	220	3.9	154	17	90	40	225	0	3	113	80.7687	91.5125	88		42		1.28409	1.92307	177	110	160.909	3	2.1	1121.63	73	-5	7	1103	6.3
36	1	76	1	17	113	0.700935	0	31	status epileptics	1	5	1	7.28	55	15.3	-15	44	10.3	654	22.2	66	0.8	187	49	75	100	75	1	3	125	83.1875	97.125	94	100	56	99	1.32979	1.48549	158	110	143.636	3	1	582.08	66	0	8.4	925	7.2
37	1	62	1	16	106	0.669811	0	13	pneumoia	1	7	1	7.2	28	14.1	-16	25	10.9	543	18.4	92	1	254	22	100	40	250	0	1	73	40.7594	51.5063	92	3	54	12	0.793478	0.754803	152	110	138.182	6	1	573.296	47	3	6.5	597	8
38	1	65	1	17	110	0.700935	0	90	GBS	1	7	1	7.29	55	16	-12	41	10.9	543	22.7	56	0.6	154	49	59	100	59	1	4	63	47.82	52.88	94	0	55	26	0.670213	0.869455	165	110	150	4	0.5	291.04	43	5	6.3	608	6.5
39	1	84	0	20	135	0.790909	0	8	myocarditis	1		0	7.2	22	12.1	-17.3	35	8.5	532	20.3	90	1	158	16	100	40	250	0	2	80	52.43	61.62	103	2	61	23	0.776699	0.859508	200	95	210.526	5	1.2	728.276	55	12	2.4	1654	1.8
40	1	65	1	18	115	0.73	0	21	cardiomyopaty	0	8	1	7.2	30	15.4	-16.2	39	8.2	92	7.9	103	1.1	187	24	70	100	70	1	4	79	55	63	95	6	56	46	0.831579	0.982143	183	110	166.364	6	1	591.781	47	10	2.6	1634	2.1
41	0	7	0	7		0.28866
42	0	8	0	7		0.28866
43	0	8	0	8		0.326531
44	0	9	0	9		0.363636
45	0	15	0	10		0.4
46	0	15	0	10		0.4
47	0	19	0	11		0.435644
48	0	22	0	12		0.470588
49	0	18	0	11		0.435644
50	0	27	1	11		0.435644
51	0	31	1	14		0.538462
52	0	22	0	11		0.435644
53	0	23	0	12		0.470588
54	0	28	1	14		0.538462
55	0	19	1	9		0.363636
56	0	23	1	10		0.4
57	0	28	0	11		0.435644
58	0	37	0	15		0.571429
59	0	33	0	15		0.571429
60	0	36	0	14		0.538462
61	0	60	0	16		0.603774
62	0	59	1	15		0.571429
63	0	60	1	17		0.635514
64	0	60	0	14		0.538462
65	0	65	1	15		0.571429
66	0	63	1	16		0.603774
67	0	66	1	14		0.538462
68	0	65	0	17		0.635514
69	0	60	1	15		0.571429
70	0	67	0	16		0.603774
71	0	69	1	23		0.814159
72	0	76	1	22		0.785714
73	0	78	1	25		0.869565
74	0	81	0	26		0.896552
75	0	88	1	30		1
76	0	88	0	28		0.949153
[truncated: 10 more columns]

## Sheet: Sheet1
group	1=cases	0=controls
sex	0=male	1=female
0utcome	1=live	0= dead
MV0	1=yes	0=No
resp. faliure	1=yes	0=No
hydration state	0=dehydrated	1=well hydrated
ivc	0=collapsed	1=normal collapsile	2=distended collapsable	3=distended non collapsible
